# Supplementary material for: Novel Cases of Non-Syndromic Hearing Impairment Caused by Pathogenic Variants in Genes Encoding Mitochondrial Aminoacyl-tRNA Synthetases
Source: Genes (Basel). 2024 Jul 19;15(7):951. doi: 10.3390/genes15070951 (PMC11276111; doi:10.3390/genes15070951)
Supplement: Supplementary file 1 [file genes-15-00951-s001.zip]

Archive with 1 entries (1 files):
- genes-3097346-supplementary.pdf
